# Supplementary material for: Impact of κ-Carrageenan on the Cold-Set Pea Protein Isolate Emulsion-Filled Gels: Mechanical Property, Microstructure, and In Vitro Digestive Behavior
Source: Foods. 2024 Feb 2;13(3):483. doi: 10.3390/foods13030483 (PMC10855759; doi:10.3390/foods13030483)
Supplement: Supplementary file 1 [file foods-13-00483-s001.zip]

Archive with 1 entries (1 files):
- foods-2841643-supplementary.pdf
